# Supplementary material for: Advanced methods for insect nets: red-colored nets contribute to sustainable agriculture
Source: Sci Rep. 2024 Feb 14;14:2255. doi: 10.1038/s41598-024-52108-1 (PMC10866966; doi:10.1038/s41598-024-52108-1)
Supplement: Supplementary file 1 — Supplementary Information 1. [file 41598_2024_52108_MOESM1_ESM.xlsx]

## Sheet: Fig.1B
Wavelength	BW	RW	RB	WW	BB	RR
250	346.522	276.214	185.761	376.938	222.597	24.2455
251	593.24	452.863	280.889	618.673	368.877	-1.85885
252	122.362	103.475	67.8837	128.047	122.546	-0.196462
253	628.071	716.836	533.697	657.714	622.556	-1.37678
254	431.632	387.712	296.998	417.969	367.033	28.1273
255	184.791	109.024	86.2233	143.946	116.321	19.2804
256	120.882	106.994	80.8457	99.1679	102.147	1.93778
257	85.6938	74.5518	66.3159	85.775	95.403	13.9876
258	100.551	76.5694	79.3362	87.6379	70.1272	13.8406
259	86.7143	70.895	57.1042	106.201	41.3097	2.20097
260	60.6673	53.0703	31.1296	65.1799	45.5951	-1.5674
261	69.7993	53.9134	44.4957	46.6578	64.3936	7.53975
262	77.3552	59.6075	62.4894	61.9625	63.3307	10.6162
263	57.2696	43.9826	50.157	67.7852	41.4051	-0.51088
264	81.7779	26.194	51.7721	64.1324	38.1501	-0.082078
265	62.6546	29.7401	12.2862	33.4663	15.1493	0
266	54.5507	43.6317	32.8154	53.8616	22.942	0
267	48.6966	38.0598	36.9392	48.245	27.0666	-0.476413
268	45.4641	23.8255	15.2104	25.3327	20.1508	2.40105
269	52.5085	31.0132	21.5766	45.8152	26.0735	7.04563
270	44.544	46.5069	21.374	45.4372	33.738	-0.030999
271	50.3832	42.1968	37.0282	45.7886	36.2032	22.7572
272	48.4897	40.5367	39.1117	41.933	39.0339	24.9668
273	44.3809	37.8892	34.3693	38.2869	27.4081	16.0312
274	44.61	30.022	34.0566	38.1247	15.7683	13.6712
275	44.6661	24.3545	32.7501	37.5456	28.6998	13.9281
276	44.6726	24.3542	19.5586	31.0365	22.1973	13.9301
277	45.2755	24.2403	23.4292	30.1425	20.5755	14.7557
278	39.8015	26.8937	24.8836	28.2697	23.6256	5.95775
279	32.776	31.0119	17.1488	28.3395	24.05	1.50761
280	27.5057	30.7948	11.4129	28.8872	20.9837	7.2579
281	21.6982	24.6215	18.3124	22.6949	21.1762	6.59427
282	27.6857	31.0803	18.2148	29.1337	21.1757	0.288067
283	37.2197	32.0343	23.9682	30.0648	22.4023	11.5371
284	37.6938	23.7571	19.5302	25.5622	15.4229	11.5644
285	33.3937	21.488	17.2098	24.5147	13.5552	7.46422
286	31.2797	28.8487	24.5385	27.4704	22.2203	13.0133
287	25.179	22.5495	14.8718	21.4481	16.375	8.01465
288	17.5821	15.0433	6.72436	13.6341	8.49874	0.967645
289	18.2933	13.601	11.5445	17.1804	12.9454	3.63553
290	17.9905	14.0387	12.1837	18.8486	13.5781	6.83207
291	14.8844	12.2419	7.1174	14.2529	7.38821	4.22606
292	13.9653	9.37621	6.7362	11.9579	5.05112	-0.161665
293	11.4379	9.44095	4.20041	14.5886	5.08671	-0.0727245
294	15.328	9.94003	6.93586	10.5884	8.12523	0
295	13.1359	9.57309	9.19666	11.3415	8.76438	0
296	10.2627	8.45352	9.09812	11.6565	7.62615	-0.36566
297	13.0846	9.77111	9.7172	11.054	8.50764	1.53581
298	16.5112	13.812	12.4721	15.1618	11.4037	6.41582
299	8.69471	7.54453	7.66615	10.1848	6.65577	2.12547
300	10.7959	8.9461	8.28933	11.5145	7.29174	2.96565
301	11.8064	9.48889	8.19854	12.7466	8.13087	4.81088
302	9.82264	7.60707	7.09537	10.3974	7.17849	4.76267
303	8.6755	6.8027	6.6834	7.91411	6.04429	3.34864
304	8.4115	7.63597	5.40649	9.79434	5.86531	2.24151
305	10.1535	8.46501	7.17304	8.50903	6.72147	3.04708
306	8.55921	6.50558	6.51789	7.7026	4.93668	3.93567
307	8.36554	7.65272	6.9113	8.71925	5.54615	4.7503
308	10.087	10.33	8.17386	9.87763	7.55838	5.70704
309	10.4637	9.75719	7.94087	9.61903	7.26961	6.03726
310	9.52728	8.84528	7.93647	9.61383	7.26552	4.19627
311	9.41985	8.70401	7.07069	8.71762	6.35485	4.92661
312	7.2236	7.32827	5.26679	6.9353	5.37148	3.1429
313	7.64478	7.17685	5.6807	7.32143	5.27018	2.458
314	9.66314	8.35594	7.59474	9.24066	6.1029	4.17268
315	7.8426	8.26593	7.45627	8.91478	6.78521	4.89001
316	7.6994	8.14349	7.37181	7.08541	5.85534	4.85318
317	7.96107	7.55244	5.95153	6.87469	5.11822	3.32016
318	6.65891	6.49863	5.14767	6.89574	3.46733	3.16557
319	6.14124	6.61899	5.93833	7.04199	3.5256	4.10546
320	7.66047	7.86576	6.89029	7.73593	5.59312	4.61578
321	8.37431	7.78261	6.06044	8.49263	5.46642	4.57442
322	8.25073	7.67732	7.55366	8.40821	5.3917	4.59316
323	8.53406	7.37188	7.05063	8.00342	5.03817	2.99927
324	9.64068	8.05434	7.33702	9.15675	6.81504	4.07404
325	9.18999	8.27911	7.37838	9.59028	7.49299	5.21736
326	6.7736	7.17926	5.46392	7.80052	5.10112	3.45417
327	7.82632	8.1818	5.88401	8.7835	6.94197	5.37275
328	9.14487	8.22782	7.79484	8.73765	7.12674	5.59793
329	7.80718	6.46159	6.79312	7.93307	5.4007	3.86142
330	6.79701	5.46628	5.35793	7.65967	4.1052	2.98443
331	6.80556	6.14349	5.30403	7.9288	4.3278	3.52375
332	5.38664	6.29279	5.11331	7.55926	4.62756	3.30862
333	5.141	4.34238	4.92417	6.72436	3.29678	2.61603
334	6.29807	5.15466	5.12186	6.70253	4.33441	2.83256
335	7.38627	6.38298	5.83443	7.76342	4.83742	3.32375
336	7.83269	6.84602	6.20831	8.14162	5.00052	3.42036
337	7.79809	6.95979	5.83909	7.34606	5.38352	3.4367
338	7.42586	7.07935	5.57611	7.48162	4.19097	4.18135
339	7.10023	6.79718	5.3102	6.7438	3.92437	3.63651
340	6.70167	6.42483	5.38051	6.51847	4.06684	3.24689
341	6.89801	6.35266	5.36059	7.19043	4.33235	3.59358
342	7.08293	6.54146	5.12266	7.5998	4.43443	4.03915
343	6.32572	6.50985	4.89426	6.85144	4.16439	3.76101
344	5.67342	5.84103	4.6578	6.52942	3.61788	3.234
345	5.64051	5.78797	4.38967	5.89407	3.3393	2.99147
346	6.21155	6.3522	5.10076	6.4351	4.11618	3.53911
347	6.3388	6.4559	5.48613	6.58694	4.55926	3.96515
348	5.89759	6.09757	5.05713	6.12174	4.08211	3.76219
349	5.97142	6.43008	5.15209	7.01645	3.93627	3.62562
350	6.04615	6.22745	4.99495	6.55309	3.81001	3.78008
351	6.1574	6.25863	4.82931	6.26983	3.7051	3.74181
352	6.07177	6.18698	4.83146	6.07175	3.57417	3.57538
353	6.1376	6.24989	5.13962	6.27083	3.73617	3.82476
354	6.29275	6.39712	5.25135	6.60191	3.89764	4.25903
355	5.46042	5.56325	4.1906	5.51554	2.85616	3.44927
356	6.1764	6.51538	5.14235	6.2006	3.81848	3.97771
357	6.31902	6.53986	5.22558	6.35409	4.09212	4.07631
358	5.93805	6.13257	4.54446	5.95751	3.56752	3.56955
359	5.79416	6.18841	4.40764	5.88447	3.34039	3.41343
360	6.0167	6.39377	5.05468	6.32825	3.78608	4.08395
361	6.03223	6.40042	4.59716	6.33799	3.55787	3.86712
362	5.59244	6.17843	4.46634	6.10958	3.48127	3.56656
363	5.69248	6.24369	4.64379	6.15747	3.64613	3.818
364	6.05099	6.32921	4.80734	6.35858	3.8184	3.95855
365	6.12718	6.22797	4.90168	6.40018	3.83662	3.55465
366	6.3576	6.46396	5.12704	6.39879	3.83579	3.57042
367	6.17985	6.03352	4.44785	6.4134	3.85316	3.56171
368	6.13772	6.32224	4.86425	6.65665	3.91053	3.98678
369	5.88529	6.07603	4.62051	6.40219	3.47914	3.83094
370	5.73465	5.50663	3.83277	5.95563	3.20126	3.45088
371	6.14199	5.99271	4.36892	6.20209	3.88823	3.88227
372	5.68323	6.00841	4.62896	6.22383	3.67483	3.41661
373	5.15116	5.58228	4.03658	5.59409	3.00382	3.09235
374	5.10768	5.3679	3.69617	5.20974	2.51334	3.15408
375	5.35198	5.32309	3.7972	5.63811	2.57315	3.39026
376	5.60053	5.50401	4.13141	6.5171	3.14033	3.65898
377	5.97884	6.34631	4.75554	6.84647	3.76378	4.05865
378	5.95136	5.89283	4.52858	6.33908	3.30529	3.81918
379	6.15938	6.10828	4.67339	6.75603	3.60113	3.97143
380	6.26058	6.50172	4.97222	7.11646	3.89741	4.42421
381	6.34865	6.66153	5.09115	7.15155	4.00183	4.61112
382	6.55468	6.64025	4.89579	7.36779	4.22327	4.28012
383	5.6253	5.69888	3.98133	6.64052	3.1105	4.01509
384	5.36883	5.81668	3.94367	6.40724	2.83821	3.91017
385	5.42183	6.06079	4.12814	6.44105	3.12656	3.96084
386	5.5175	5.91799	4.1364	6.388	3.21306	4.07911
387	5.5499	5.65017	4.07168	6.3543	2.97817	4.18338
388	5.42613	5.7324	4.18033	6.80243	3.12305	4.28111
389	5.65426	5.9673	4.47586	7.40492	3.61702	4.55195
390	5.45423	5.73876	3.98509	7.07923	3.37197	4.34549
391	5.3468	5.73501	3.93959	7.00648	3.25005	4.50401
392	5.6502	6.10793	4.50978	7.52888	3.45015	4.91517
393	5.91952	6.17242	4.64637	7.73842	3.3194	4.72153
394	5.43058	5.50164	4.35569	7.34668	3.06227	4.42
395	5.00784	5.49826	4.02982	7.31162	2.93153	4.3662
396	5.33193	5.69126	4.05826	7.72488	2.94728	4.62711
397	5.54589	5.63315	4.08415	7.95601	2.96388	4.62765
398	5.06456	5.30325	3.8009	7.68173	2.83987	4.26138
399	4.81123	5.04017	3.57168	7.49662	2.6316	4.30438
400	4.97508	5.32274	3.61239	7.99416	2.8311	4.2112
401	4.81551	5.31963	3.67348	8.07606	2.83901	4.3186
402	4.7511	5.15952	3.65049	8.12543	2.83649	4.27958
403	4.90484	5.09232	3.56333	8.26987	2.82812	4.1014
404	4.86798	5.07908	3.46852	8.17107	2.63937	4.1453
405	4.60539	4.9318	3.36034	8.16778	2.68109	4.26523
406	4.73575	5.07615	3.67211	8.6745	2.81829	4.49216
407	4.89813	5.22227	3.75577	8.89274	2.9699	4.48078
408	4.99121	5.30656	3.72722	8.93272	3.13008	4.48941
409	5.00113	5.31313	3.76739	9.03853	3.17591	4.60325
410	4.75376	5.05542	3.44802	8.78163	2.87062	4.25744
411	4.68574	4.78456	3.41375	8.79465	2.65243	4.20526
412	4.82729	4.84297	3.51754	8.95772	2.78627	4.21222
413	4.86754	5.0137	3.54262	8.97221	2.89951	4.15154
414	4.68687	4.92152	3.37279	8.81325	2.7377	4.03967
415	4.52287	4.56112	3.1457	8.74567	2.52472	3.96437
416	4.67527	4.70622	3.33094	8.88237	2.73228	3.9522
417	4.69172	4.80233	3.38291	8.87306	2.64247	3.95043
418	4.62378	4.77165	3.35359	8.84586	2.61266	3.85651
419	4.73707	4.87469	3.46397	8.96141	2.77448	3.93013
420	4.97649	5.1147	3.66153	9.10979	2.92183	4.19883
421	4.79432	4.9303	3.50576	8.93266	2.86224	4.03134
422	4.86731	4.84818	3.44926	8.94352	2.82	3.88221
423	4.82755	4.81677	3.35762	9.05181	2.78167	3.88824
424	4.77564	4.7824	3.3726	9.07378	2.89233	3.91749
425	4.80933	4.74137	3.45797	8.95729	3.01499	3.86275
426	4.7615	4.70567	3.34254	8.81996	2.82599	3.74992
427	4.50256	4.60262	3.16493	8.74896	2.72993	3.49695
428	4.2576	4.33849	3.02017	8.60704	2.55323	3.26769
429	4.39618	4.38363	3.15968	8.63406	2.60274	3.36217
430	4.65236	4.59145	3.33264	8.80672	2.75909	3.60291
431	4.58993	4.53445	3.22777	8.86074	2.72822	3.61289
432	4.4963	4.44102	3.2178	8.67693	2.71684	3.45181
433	4.59286	4.54795	3.12635	8.67804	2.76934	3.33852
434	4.73513	4.57611	3.23091	8.76342	2.83616	3.39806
435	4.79471	4.61716	3.40028	8.8745	2.86111	3.51575
436	4.74497	4.68324	3.39459	8.92277	2.8412	3.53401
437	4.64783	4.50948	3.23045	8.80143	2.82706	3.43968
438	4.55068	4.4772	3.20356	8.82699	2.81172	3.34691
439	4.59393	4.55065	3.28017	8.91385	2.88348	3.39866
440	4.51903	4.42988	3.16683	8.76104	2.76935	3.27541
441	4.40245	4.25753	2.93368	8.53331	2.53402	3.1173
442	4.49381	4.35332	2.8973	8.58689	2.49486	3.28303
443	4.37275	4.23393	2.91304	8.49462	2.50536	3.23041
444	4.48577	4.27729	2.98522	8.56284	2.64495	3.2774
445	4.58781	4.38856	3.08872	8.63055	2.72627	3.43469
446	4.51706	4.40817	3.0693	8.67891	2.68078	3.47471
447	4.40552	4.34437	2.95767	8.72001	2.64122	3.33064
448	4.54155	4.4075	3.12131	8.62349	2.80913	3.3426
449	4.59035	4.4497	3.20774	8.6877	2.90183	3.40184
450	4.61095	4.47083	3.20031	8.69292	2.90473	3.45432
451	4.57441	4.47482	3.12618	8.64824	2.80298	3.39355
452	4.4889	4.43223	3.08643	8.61089	2.68264	3.25007
453	4.42673	4.29079	3.13273	8.54428	2.66128	3.16952
454	4.29162	4.00749	2.83119	8.35689	2.489	3.00608
455	4.53565	4.2073	3.01695	8.61209	2.71762	3.23149
456	4.5741	4.29207	3.06087	8.61593	2.69859	3.31504
457	4.39279	4.19079	2.88506	8.41998	2.52417	3.1635
458	4.44375	4.30728	2.95255	8.55946	2.72657	3.16595
459	4.54718	4.41383	3.07014	8.55651	2.77529	3.35643
460	4.58476	4.39437	3.06189	8.59609	2.74862	3.23666
461	4.52653	4.25256	2.99029	8.49958	2.74172	3.10372
462	4.53843	4.29442	3.0684	8.53209	2.80703	3.16107
463	4.64977	4.50516	3.23449	8.76104	2.86822	3.26349
464	4.58108	4.30227	3.05052	8.63114	2.75916	3.08162
465	4.48238	4.25817	2.96642	8.50484	2.62844	3.12347
466	4.46153	4.22005	2.99028	8.48331	2.6402	3.14126
467	4.40644	4.16525	2.98285	8.48986	2.61549	3.07994
468	4.33075	4.13058	2.90653	8.42638	2.49591	3.02028
469	4.39824	4.14055	2.87271	8.32052	2.47272	3.04656
470	4.4311	4.23578	2.88937	8.43468	2.54646	3.13219
471	4.42558	4.14203	2.91158	8.4482	2.58548	3.07135
472	4.47344	4.15696	3.04216	8.49255	2.67039	3.13395
473	4.50476	4.237	3.12738	8.52539	2.70167	3.25638
474	4.45364	4.17256	3.03654	8.46612	2.60135	3.22051
475	4.58547	4.29272	3.19309	8.65134	2.74194	3.31414
476	4.53169	4.36599	3.15955	8.49929	2.82412	3.343
477	4.47455	4.22126	3.08229	8.48677	2.68541	3.19776
478	4.54848	4.0972	3.0928	8.59164	2.64531	3.17263
479	4.65981	4.19041	3.14772	8.56704	2.84152	3.36621
480	4.57552	4.2581	3.09147	8.49017	2.78667	3.3023
481	4.60968	4.25101	3.15547	8.51846	2.79443	3.30001
482	4.6487	4.25389	3.21345	8.55896	2.78329	3.26998
483	4.5475	4.22914	3.1601	8.51298	2.68756	3.24906
484	4.41211	4.2039	3.05007	8.41921	2.61805	3.25502
485	4.49127	4.27243	3.03642	8.42534	2.73293	3.23984
486	4.43726	4.22223	3.0255	8.52242	2.65253	3.30679
487	4.44503	4.11116	2.97365	8.44113	2.57603	3.23171
488	4.55971	4.14734	3.08216	8.41834	2.64437	3.20556
489	4.7012	4.30091	3.26125	8.5253	2.76982	3.3306
490	4.75425	4.36009	3.27314	8.60441	2.79451	3.47976
491	4.7055	4.31857	3.33132	8.6661	2.86444	3.46561
492	4.68865	4.36758	3.3013	8.67931	2.83895	3.40902
493	4.58469	4.30297	3.18506	8.47471	2.77036	3.33417
494	4.49073	4.17988	3.03303	8.25514	2.66485	3.25652
495	4.54213	4.15249	2.97013	8.29735	2.59408	3.25466
496	4.60691	4.14192	3.15216	8.48354	2.77095	3.44109
497	4.46655	4.19212	3.08559	8.42885	2.70337	3.24494
498	4.63539	4.28881	3.15868	8.46989	2.71824	3.3041
499	4.73557	4.27681	3.2	8.47404	2.74748	3.47076
500	4.52599	4.12564	3.04467	8.33438	2.65781	3.41225
501	4.52308	4.05225	2.97444	8.31859	2.58593	3.26652
502	4.61934	4.20791	3.14686	8.44786	2.76504	3.50062
503	4.67929	4.35489	3.1919	8.54639	2.76051	3.51571
504	4.66899	4.34522	3.14424	8.58213	2.67673	3.42584
505	4.64914	4.2705	3.16527	8.56374	2.70127	3.42816
506	4.68358	4.30801	3.27013	8.50051	2.81582	3.46785
507	4.67422	4.22652	3.13852	8.4706	2.81936	3.39658
508	4.53558	4.18731	2.91145	8.37223	2.63932	3.25271
509	4.42549	4.11273	2.82701	8.21984	2.46492	3.11682
510	4.44081	4.07123	2.91323	8.19123	2.47852	3.09401
511	4.5248	4.16395	3.00213	8.37189	2.64121	3.19504
512	4.53983	4.18468	2.97035	8.41287	2.61142	3.22153
513	4.6181	4.20581	2.99314	8.47327	2.69555	3.36619
514	4.66588	4.27449	3.02628	8.43154	2.71893	3.46337
515	4.68148	4.31335	3.08766	8.4159	2.73477	3.42775
516	4.69398	4.27822	3.17044	8.52365	2.82364	3.35939
517	4.65219	4.30272	3.14122	8.50802	2.79673	3.45512
518	4.67492	4.33369	3.11739	8.57101	2.83536	3.45445
519	4.65517	4.36071	3.08979	8.50033	2.79088	3.37512
520	4.68196	4.39672	3.09782	8.45108	2.75811	3.34593
521	4.70883	4.38601	3.11176	8.47157	2.78058	3.3497
522	4.50085	4.24016	3.03342	8.30043	2.70347	3.21058
523	4.64619	4.26853	3.13325	8.36509	2.74843	3.30414
524	4.50783	4.23698	3.07403	8.33297	2.6754	3.24241
525	4.3991	4.14828	2.98075	8.2557	2.54899	3.18322
526	4.53073	4.12192	3.00963	8.2843	2.56544	3.24324
527	4.62695	4.2313	3.11956	8.43225	2.79408	3.29113
528	4.69213	4.35776	3.24613	8.49936	2.87095	3.41197
529	4.65508	4.27679	3.17905	8.45402	2.72725	3.39406
530	4.61242	4.31253	3.10269	8.45003	2.69534	3.35262
531	4.63626	4.41299	3.12923	8.4761	2.79699	3.35295
532	4.68788	4.29598	3.18608	8.41672	2.79006	3.35811
533	4.63208	4.35847	3.19112	8.41637	2.79185	3.41791
534	4.56918	4.22382	3.09014	8.37546	2.74604	3.38632
535	4.5846	4.21657	3.06861	8.39436	2.71576	3.35294
536	4.63528	4.29328	3.14546	8.42098	2.74882	3.38616
537	4.63099	4.23881	3.19506	8.37707	2.79162	3.42895
538	4.58448	4.25166	3.1478	8.40091	2.68059	3.31799
539	4.53078	4.15714	2.98569	8.26243	2.6718	3.35833
540	4.49531	4.09347	2.89681	8.16485	2.58373	3.343
541	4.53752	4.13762	2.97589	8.23362	2.56752	3.31726
542	4.65608	4.26515	3.14796	8.40306	2.75702	3.37499
543	4.71886	4.38571	3.20802	8.46869	2.87486	3.37813
544	4.56911	4.29731	2.98752	8.3848	2.72789	3.32667
545	4.53878	4.29068	3.06731	8.34568	2.69613	3.35606
546	4.65956	4.37553	3.25082	8.39701	2.78023	3.37294
547	4.72128	4.40276	3.18306	8.43528	2.81785	3.32534
548	4.558	4.29819	2.95967	8.34511	2.76666	3.33873
549	4.67263	4.30124	3.05823	8.36209	2.77137	3.29105
550	4.65799	4.28218	3.1241	8.31281	2.74227	3.2959
551	4.56905	4.27419	3.13484	8.31901	2.72089	3.25809
552	4.52203	4.23531	3.10929	8.328	2.7149	3.13231
553	4.48707	4.07994	3.00467	8.12763	2.66817	3.03578
554	4.51733	4.22357	3.01815	8.23156	2.68623	3.1129
555	4.4927	4.18027	3.03085	8.25357	2.64155	3.09111
556	4.51962	4.23653	3.12685	8.29912	2.73624	3.17971
557	4.57916	4.37455	3.18276	8.36145	2.84063	3.31023
558	4.54031	4.2707	3.0141	8.28281	2.67023	3.19546
559	4.51671	4.31137	3.03478	8.23425	2.75615	3.15731
560	4.5831	4.28549	3.11549	8.27157	2.74192	3.2207
561	4.68903	4.35039	3.16477	8.27508	2.74986	3.2744
562	4.68827	4.45242	3.15389	8.26713	2.84147	3.26396
563	4.53188	4.4062	3.11135	8.32351	2.90911	3.22228
564	4.50459	4.31724	3.07318	8.26922	2.81103	3.18506
565	4.53501	4.26831	3.08726	8.2447	2.6849	3.19976
566	4.43396	4.17537	3.02474	8.14092	2.64502	3.13782
567	4.34059	4.15418	2.94178	8.04922	2.66385	3.05553
568	4.44412	4.32478	2.98137	8.11121	2.6961	3.09868
569	4.52532	4.47649	3.12335	8.20826	2.84199	3.24611
570	4.62416	4.40414	3.23196	8.27352	2.7524	3.15911
571	4.68009	4.41156	3.23031	8.33427	2.84836	3.24761
572	4.70673	4.49442	3.19587	8.32526	2.95573	3.41676
573	4.70652	4.49667	3.21402	8.22939	2.8317	3.40308
574	4.59947	4.45465	3.23303	8.21345	2.85047	3.35342
575	4.61315	4.60241	3.32597	8.33065	2.9386	3.54658
576	4.60949	4.65084	3.28231	8.32987	2.95128	3.71806
577	4.52522	4.56064	3.1788	8.19014	2.82498	3.66886
578	4.45259	4.47133	3.13035	8.06694	2.66227	3.52797
579	4.54389	4.49266	3.07447	8.10427	2.67828	3.68725
580	4.4478	4.50894	3.20937	8.16019	2.7659	3.78312
581	4.41645	4.63134	3.32972	8.1094	2.76233	3.91543
582	4.45151	4.77181	3.41673	8.036	2.69841	4.08514
583	4.47452	4.87455	3.48334	8.01295	2.63785	4.22502
584	4.50066	5.04537	3.50358	7.99007	2.58526	4.31935
585	4.59556	5.2752	3.78408	8.09893	2.73157	4.67963
586	4.65177	5.57831	4.0697	8.17345	2.80261	4.96809
587	4.60475	5.80053	4.15796	8.15097	2.76992	5.21072
588	4.52409	5.94402	4.16768	8.10887	2.75278	5.45306
589	4.57069	6.21753	4.43354	8.18282	2.85412	5.64513
590	4.75864	6.56303	4.77672	8.32371	2.96222	6.11617
591	4.74051	6.75564	4.84403	8.31614	2.9022	6.47958
592	4.61895	6.88748	4.83321	8.20036	2.7622	6.6349
593	4.51157	7.01456	4.85989	8.04608	2.65549	6.71608
594	4.4116	7.08362	4.84003	7.9098	2.61475	6.95105
595	4.52461	7.29688	5.20111	8.12784	2.71789	7.47549
596	4.46863	7.34973	5.09967	8.09123	2.6402	7.6685
597	4.46265	7.4104	4.94002	7.932	2.61655	7.82179
598	4.5667	7.52778	5.04408	7.90457	2.70637	8.15648
599	4.60663	7.59502	5.25251	8.06151	2.73106	8.54327
600	4.82449	7.90906	5.4765	8.22374	2.92028	8.95735
601	4.62772	7.91821	5.36007	8.12023	2.91989	8.96776
602	4.63183	7.88565	5.31912	8.05607	2.93943	9.08939
603	4.86299	7.96494	5.41559	8.14313	3.03796	9.33966
604	4.8025	8.01879	5.37496	8.19829	3.05042	9.31723
605	4.84457	7.98807	5.50514	8.16859	2.99139	9.46564
606	4.61496	7.91246	5.28376	8.10139	2.86849	9.3597
607	4.41458	7.77846	5.2507	7.92377	2.69543	9.35
608	4.45007	7.79009	5.43096	7.83307	2.63801	9.51323
609	4.65383	8.07957	5.45244	8.05889	2.8485	9.63057
610	4.85894	8.12112	5.65375	8.27787	3.13388	9.76286
611	4.76961	8.08733	5.66272	8.21593	3.06217	9.76578
612	4.7398	8.08083	5.57982	8.14823	2.95844	9.75511
613	4.87162	8.12228	5.54408	8.22815	3.05165	9.83506
614	4.98349	8.17243	5.58469	8.36589	3.23345	9.98066
615	5.01139	8.20051	5.6061	8.40253	3.16117	10.0145
616	4.72536	8.09911	5.48792	8.13152	2.99448	9.92215
617	4.63039	8.05968	5.435	8.12401	2.99078	9.9055
618	4.75108	8.08169	5.44499	8.26096	3.06103	9.87367
619	4.76975	8.04428	5.3872	8.12495	2.96863	9.66407
620	4.70345	7.99531	5.32048	8.07262	2.793	9.52392
621	4.70219	8.03574	5.42655	8.19626	2.94569	9.7043
622	4.80696	7.97419	5.39475	8.18671	2.94301	9.86449
623	4.82989	7.85056	5.24535	8.01691	2.80864	9.87714
624	4.6772	7.81231	5.20267	7.90134	2.83961	9.82831
625	4.72393	7.79343	5.2546	7.97563	2.86941	9.73593
626	4.66847	7.74065	5.20817	8.04464	2.80134	9.60277
627	4.7987	7.90001	5.27282	8.10601	2.84036	9.66754
628	4.90074	8.02521	5.35153	8.16657	2.93361	9.78148
629	4.75209	7.89914	5.2913	8.22472	2.96216	9.76374
630	4.88513	8.05556	5.3288	8.28411	3.08609	9.92952
631	4.8597	7.99934	5.29376	8.19837	2.96332	9.99419
632	5.00122	7.92789	5.37954	8.20039	2.89431	9.84833
633	5.12106	7.8595	5.4307	8.21167	2.94007	9.69585
634	4.95615	7.76034	5.27616	8.09536	2.95424	9.69758
635	4.90111	7.84084	5.2244	8.07527	2.87527	9.58959
636	5.04383	7.9436	5.36986	8.15235	3.09623	9.64929
637	4.92932	7.74195	5.25849	8.02031	2.93283	9.62336
638	4.7786	7.52193	5.11678	7.9151	2.72123	9.51864
639	4.96663	7.60405	5.28733	8.1082	2.99862	9.53652
640	5.19428	7.61353	5.39977	8.22874	3.21934	9.77402
641	5.16742	7.8719	5.65907	8.39706	3.27925	9.81142
642	5.23744	7.95831	5.73266	8.6007	3.30514	9.68005
643	5.21894	7.86339	5.58167	8.53961	3.23483	9.54228
644	4.92901	7.80967	5.41244	8.16946	3.04539	9.50703
645	4.92235	7.8067	5.40774	8.16818	3.04097	9.50646
646	5.23858	7.91383	5.63183	8.27488	3.24911	9.50751
647	5.24033	7.90483	5.51143	8.32165	3.28285	9.51267
648	5.0845	7.74148	5.28674	8.34272	3.16621	9.49972
649	5.07529	7.58343	5.28636	8.33594	3.03561	9.3965
650	4.7676	7.63488	4.98006	8.05253	2.71231	9.1207
651	4.94299	7.69724	5.13985	8.14923	2.95992	9.2099
652	5.02018	7.69747	5.38636	8.21561	3.24455	9.46269
653	5.0754	7.70469	5.50809	8.25888	3.29085	9.54141
654	5.30079	7.73229	5.52366	8.41658	3.18407	9.37489
655	5.12748	7.58254	5.47103	8.3972	3.10465	9.3711
656	5.1357	7.83245	5.52733	8.46485	3.12746	9.34197
657	5.03038	7.76664	5.24468	8.28975	2.99213	9.20628
658	4.89478	7.59628	5.03575	8.12785	2.8865	9.0955
659	4.90523	7.71436	5.28432	8.28244	3.01681	9.13348
660	4.80601	7.50531	5.18644	8.32306	3.02504	9.17857
661	4.90501	7.69301	5.28076	8.35791	3.253	9.21937
662	4.96951	7.83007	5.35442	8.27474	3.29604	9.13659
663	4.96243	7.77442	5.30082	8.25117	3.14605	9.09499
664	4.97244	7.65928	5.19916	8.35507	3.04671	9.25255
665	4.95993	7.51232	5.18598	8.08597	3.03543	9.35696
666	4.97636	7.73063	5.2059	8.26518	3.15736	9.18177
667	4.91188	7.70701	5.14201	8.34552	3.13561	9.07663
668	4.80898	7.55115	5.04524	8.18004	3.08012	9.13943
669	4.85006	7.6937	5.07029	8.1004	3.21034	9.24798
670	5.20338	7.92012	5.29871	8.4452	3.32734	9.35012
671	5.18481	7.87702	5.35886	8.44447	3.25095	9.28373
672	5.10303	7.81504	5.33338	8.28212	3.18141	9.22211
673	5.16094	7.82198	5.43199	8.2949	3.2458	9.27873
674	5.26753	7.82913	5.64138	8.52453	3.33785	9.38762
675	5.1733	7.86527	5.43252	8.43908	3.11363	9.30753
676	4.819	7.42741	4.92615	8.07239	2.82066	8.86166
677	4.85932	7.57423	5.08147	8.29426	3.03069	8.839
678	5.20197	7.95556	5.51649	8.62186	3.30691	9.17141
679	5.27315	7.69993	5.36311	8.24995	3.07069	9.26866
680	5.01114	7.78735	5.33757	8.32829	3.30858	9.23915
681	4.88436	7.62714	5.26424	8.26794	2.99343	8.90957
682	5.03935	7.73379	5.47614	8.42421	3.2032	9.09148
683	5.18855	7.90036	5.66831	8.56568	3.54729	9.37951
684	5.03798	7.6215	5.39799	8.29537	3.06261	8.98014
685	5.01285	7.57707	5.37483	8.37478	3.26965	9.05543
686	5.20387	7.98771	5.47415	8.60563	3.44597	9.2897
687	5.3517	8.04187	5.55419	8.69356	3.43876	9.36264
688	5.28348	7.76962	5.52828	8.50403	3.31384	9.25583
689	5.08479	7.84041	5.45255	8.23062	3.23284	9.20638
690	5.11177	8.00827	5.6132	8.50639	3.37181	9.37662
691	4.97727	7.85332	5.31887	8.39277	3.25414	9.24196
692	5.00124	7.68515	5.1854	8.3084	3.1562	9.09849
693	5.05196	7.67013	5.38802	8.3117	3.21147	9.06286
694	4.77935	7.68949	5.46366	8.10309	3.26742	8.98506
695	5.07305	7.77348	5.26924	8.43828	3.30819	9.08062
696	5.23497	7.96765	5.4646	8.6428	3.33005	9.30615
697	5.20045	8.20635	5.68732	8.65131	3.51248	9.48821
698	5.1345	8.28697	5.67744	8.5693	3.71347	9.47946
699	5.18061	8.08652	5.58826	8.51733	3.59556	9.29087
700	5.236	8.14819	5.49481	8.71819	3.49462	9.23405
701	5.05345	8.02094	5.49335	8.63148	3.37459	9.06396
702	5.06657	7.88156	5.60172	8.50269	3.39798	9.02422
703	5.27764	7.99198	5.68821	8.5417	3.49207	9.16876
704	5.16129	8.29054	5.57734	8.5815	3.36952	9.2086
705	5.15203	7.91568	5.4327	8.3222	3.21497	9.0767
706	5.14851	7.9623	5.48288	8.30531	3.36892	9.12443
707	5.12983	8.04975	5.55321	8.44862	3.53576	9.10788
708	5.08199	7.8926	5.50786	8.45546	3.45961	8.95793
709	5.03367	7.94594	5.45024	8.23596	3.2948	8.99892
710	5.47206	7.96737	5.37484	8.48207	3.35289	8.87814
711	5.37889	8.06322	5.37683	8.49535	3.4482	9.01398
712	5.23879	8.18154	5.4497	8.42154	3.47689	9.1522
713	5.41868	8.197	5.51588	8.48265	3.44964	9.04699
714	5.27548	8.0508	5.49974	8.45987	3.4419	8.90246
715	5.2722	8.04495	5.51527	8.34769	3.33264	8.76752
716	5.20855	8.103	5.45615	8.42885	3.30019	8.98448
717	5.25652	8.15558	5.43595	8.63419	3.33297	9.02528
718	5.42916	8.14645	5.54782	8.73821	3.44659	8.76502
719	5.25547	8.02426	5.64245	8.62344	3.76993	9.18418
720	5.21856	7.78857	5.40737	8.40757	3.40796	8.83393
721	5.09081	7.78867	5.24547	8.32755	3.24893	8.60728
722	4.95667	7.84295	5.23555	8.30182	3.19015	8.6544
723	5.06212	7.82278	5.30964	8.27524	3.02955	8.7764
724	5.48262	8.25207	5.58526	8.56726	3.58364	9.20802
725	5.94018	8.69547	6.27578	8.97143	4.06665	9.62152
726	5.58606	8.31887	5.88186	8.68763	3.92286	9.43077
727	5.18305	7.90064	5.27001	8.35788	3.59816	9.08662
728	5.68977	8.32887	5.7625	8.7854	3.70425	9.2514
729	5.96851	8.26998	5.7667	8.85496	3.75084	9.4273
730	5.56496	8.17668	5.63498	8.54584	3.6947	9.37108
731	5.20373	7.93871	5.40524	8.3189	3.43978	9.08701
732	5.1715	7.75228	5.24118	8.29553	3.22876	8.88764
733	5.20214	7.87682	5.28634	8.27285	3.30315	8.97762
734	5.09928	7.90568	5.29655	8.18723	3.18731	8.76064
735	5.25328	8.14127	5.58425	8.27009	3.39754	9.1404
736	5.2074	8.00142	5.62012	8.31425	3.54096	9.17656
737	5.04439	7.71272	5.39088	8.20923	3.46328	8.85669
738	5.28667	8.00443	5.37657	8.12334	3.40227	9.04126
739	5.60399	8.06615	5.40551	8.55587	3.42122	9.10226
740	5.26301	7.88136	5.30791	8.40761	3.32316	8.92821
741	5.2577	7.91461	5.46011	8.33172	3.41055	8.95564
742	5.62892	8.04932	5.76928	8.51444	3.56375	9.13343
743	5.25869	7.71094	5.66083	8.30687	3.32291	8.92777
744	5.4001	8.00986	5.58462	8.49531	3.58794	9.0037
745	5.43241	8.00019	5.39299	8.43906	3.62747	8.82858
746	5.40222	8.05047	5.44632	8.51178	3.64345	8.6759
747	5.41137	8.25894	5.63764	8.6901	3.73133	8.72587
748	5.31442	7.90207	5.26201	8.20045	3.48195	8.65268
749	5.30846	7.87272	5.33511	8.29266	3.43653	8.54832
750	5.54919	8.13655	5.74123	8.51183	3.77461	8.63846
751	5.63673	8.25241	5.91911	8.5802	3.96174	8.72814
752	5.41808	8.01617	5.67539	8.51219	3.66536	8.65869
753	5.50932	7.86965	5.63351	8.51859	3.44065	8.6653
754	5.87495	8.08079	5.69644	8.50176	3.84649	8.76893
755	5.9158	8.19148	5.82032	8.49351	4.03566	8.92575
756	5.64366	8.125	5.71873	8.38737	3.83001	8.93395
757	5.45875	8.09767	5.37902	8.24175	3.62062	8.74543
758	5.60897	8.26159	5.53822	8.55471	3.77825	8.75516
759	5.74465	8.10886	5.40377	8.42577	3.6638	8.69685
760	5.5575	7.78463	5.23553	8.16343	3.46504	8.41401
761	5.28715	7.64253	5.30571	8.14344	3.45173	8.34905
762	5.30839	7.80415	5.54576	8.37944	3.61783	8.81948
763	5.26402	7.64485	5.37642	8.28768	3.3996	8.69516
764	5.42598	7.85368	5.49076	8.40897	3.49189	8.77457
765	5.40802	7.94051	5.48031	8.35406	3.44682	8.78323
766	5.27998	7.81873	5.35563	8.21929	3.28985	8.72057
767	5.47605	7.91478	5.55962	8.47172	3.53018	8.90058
768	5.63434	8.13376	5.73867	8.47415	3.87244	8.97171
769	5.89946	8.10166	5.89267	8.64738	3.91091	8.9736
770	6.00091	8.14923	5.90164	8.85431	3.89256	8.9235
771	5.85696	8.2276	5.75194	8.8073	3.96728	8.81517
772	5.75476	7.85741	5.64985	8.4672	3.95539	8.65766
773	5.8716	8.17914	6.14374	8.80652	4.04085	8.68298
774	6.08378	8.43531	6.22482	9.08009	4.20918	8.63123
775	6.1218	8.20092	5.98784	8.87897	4.08141	8.49047
776	5.86883	7.75451	5.75963	8.411	3.62453	8.41987
777	5.57566	7.92716	5.46424	8.38701	3.49719	8.59614
778	5.99739	8.07116	5.88461	8.69371	3.93055	8.94663
779	6.00973	7.89156	5.8952	8.66061	3.88266	8.74517
780	5.7442	7.79695	5.65079	8.37649	3.69433	8.39832
781	5.87231	8.08299	5.71781	8.28575	3.9491	8.5375
782	6.32998	8.09686	5.7229	8.51052	3.94895	8.7925
783	6.48739	8.53729	6.15921	9.21881	4.37143	8.70679
784	6.19494	8.51868	6.14246	9.13202	4.34411	8.48376
785	6.0263	8.23516	5.78172	8.8128	3.98095	8.40967
786	6.40371	8.39048	5.74721	9.40299	3.96597	8.56427
787	6.06089	8.2128	5.59612	9.21719	3.86247	8.60637
788	5.99761	8.16301	5.96983	9.14177	4.11357	8.42417
789	5.99634	8.12692	6.07551	8.95927	4.15781	8.33516
790	5.92076	7.90739	5.80837	8.62689	3.86075	8.42751
791	5.91943	7.51182	5.8118	8.4389	3.67049	8.40889
792	5.66087	7.49768	5.34877	8.23509	3.53976	7.82559
793	5.81048	7.46478	5.41831	8.46856	3.70866	7.73278
794	6.30934	7.70401	5.93773	9.03625	4.16237	8.15554
795	6.72173	8.20145	6.30067	9.42084	4.50362	8.65258
796	6.68257	8.37556	6.04394	9.15168	4.25387	8.82514
797	6.90562	8.82049	6.19369	9.50228	4.62944	8.83438
798	6.39355	8.40434	6.16406	9.42979	4.52032	8.54144
799	5.81644	7.73238	5.93954	8.97085	4.22291	8.20295
800	5.98907	7.72407	5.86665	8.74826	4.30467	8.16902
801	6.31772	8.07916	6.20007	9.12866	4.37021	8.53209
802	6.71814	8.72039	6.40116	9.61033	4.92942	9.21833
803	6.69912	8.86286	6.24486	9.49428	4.65128	9.07019
804	6.4036	8.62547	6.04338	9.17685	4.10585	8.45962
805	6.28592	8.49687	6.15668	9.34918	4.46115	8.40165
806	6.32841	8.05377	6.20347	9.42644	4.50927	8.46434
807	6.57104	8.38958	6.4373	9.66624	4.52858	8.73045
808	6.55366	8.38602	6.43676	9.66713	4.37416	8.5407
809	6.38266	8.0708	6.19674	9.42117	4.22668	8.32302
810	6.58286	8.50471	6.15412	9.34613	4.44856	8.99222
811	6.8064	8.46143	6.34937	9.51164	4.67655	8.72522
812	6.37934	8.31703	6.13735	9.2791	4.47398	8.44727
813	6.33526	8.29914	6.11672	9.08085	4.50754	8.68674
814	6.74456	8.3161	6.35218	9.08858	4.67716	9.0463
815	6.06417	8.048	5.91467	8.79539	3.84271	8.5174
816	5.8364	7.93198	5.92082	9.04698	4.10588	8.51609
817	5.50392	7.86038	5.6665	8.78374	4.01333	8.62091
818	5.34673	7.76549	5.41004	8.3968	3.68933	8.51592
819	5.52485	7.62157	5.45387	8.42625	3.65356	8.24318
820	5.14321	7.42105	5.17938	8.17086	3.37291	8.21417
821	5.06135	7.49115	5.20665	8.14381	3.42239	8.4109
822	5.03563	7.50684	5.22624	8.07618	3.37906	8.46331
823	4.95196	7.41435	5.154	7.92536	3.2076	8.38276
824	4.91045	7.38846	5.1345	7.86876	3.18725	8.40322
825	4.95995	7.42632	5.15128	7.95864	3.3132	8.43057
826	4.99851	7.43131	5.15217	7.9981	3.37297	8.41473
827	5.05635	7.4905	5.24687	8.04852	3.37948	8.454
828	5.1219	7.564	5.35412	8.10298	3.37741	8.50398
829	5.15381	7.52513	5.28854	8.08674	3.39664	8.41609
830	5.38256	7.72121	5.53172	8.31493	3.60231	8.4573
831	5.20359	7.59732	5.38639	8.18933	3.42123	8.30147
832	5.0364	7.48369	5.24383	8.12304	3.28559	8.108
833	5.24411	7.6182	5.4337	8.39219	3.53554	8.11246
834	5.4329	7.58311	5.51415	8.46022	3.73004	8.29138
835	5.32305	7.60212	5.50436	8.31899	3.66926	8.28818
836	5.40753	7.82088	5.49787	8.4884	3.73867	8.33573
837	5.64729	7.9844	5.55194	8.75562	3.8674	8.40842
838	5.78115	7.90944	5.70859	8.81455	3.90161	8.39599
839	5.94794	8.09459	6.04345	9.25262	4.23323	8.4565
840	6.09346	8.19064	6.07162	9.33709	4.50702	8.54739
841	6.26246	8.39052	6.27421	9.25252	4.65876	8.69709
842	6.37139	8.6137	6.41345	9.31915	4.6806	8.65001
843	6.28	8.58243	5.89173	9.60787	4.6098	8.20998
844	6.03784	8.52079	5.81825	9.45967	4.63058	8.34253
845	6.77778	9.08413	6.60041	10.3509	5.0054	8.73789
846	6.6056	8.87048	6.57088	10.2821	4.71199	8.26559
847	5.54068	8.01254	5.85194	9.44589	4.21399	7.36843
848	6.75566	8.98417	7.08066	11.3286	5.73005	8.2988
849	8.09658	9.97903	7.19149	10.9213	6.28704	9.29496
850	7.78923	9.58674	6.94749	10.4058	5.48949	8.57216
851	7.19953	9.08129	6.84516	10.6753	5.05707	7.70248
852	7.83194	9.74614	7.0392	11.295	6.15319	8.43975
853	7.94381	9.89332	7.60279	11.4398	6.74904	9.0541
854	7.1918	8.73741	7.00449	10.785	5.30682	7.62869
855	7.25441	8.88288	6.75668	10.6303	4.52844	7.21476
856	8.38647	10.2363	7.51821	11.2396	5.49327	8.25562
857	9.2474	10.6382	8.40577	11.6633	6.86525	8.66454
858	8.32417	10.7102	7.51388	10.7147	6.49439	8.21349
859	8.378	9.96687	7.16655	10.7523	5.99245	8.11649
860	8.54234	9.40726	7.27724	11.098	5.21629	7.66177
861	7.97675	9.45875	7.15707	11.1639	4.63366	6.91445
862	7.44402	9.36771	6.61853	11.5272	5.55569	7.3441
863	7.75058	9.70036	6.89907	11.1092	5.6738	8.21223
864	7.09101	8.97081	6.59356	9.26644	4.79195	7.65214
865	6.66821	8.46495	6.32745	8.54051	4.50116	7.34457
866	7.72622	9.49444	6.96929	10.4231	5.59849	8.7633
867	8.23899	10.3393	7.4945	11.2522	5.77947	9.22591
868	8.0537	10.0993	7.64524	10.5999	5.95526	9.30302
869	7.4425	9.80335	7.45982	10.3466	5.44031	8.83943
870	6.99679	9.85281	7.27945	10.4692	4.76568	8.32639
871	7.07929	9.76778	7.31818	9.66864	4.94688	8.34443
872	6.80347	9.06647	6.73233	9.25186	4.43573	7.66165
873	6.6521	8.65615	6.22351	8.9702	4.31147	7.82492
874	6.67821	8.84135	6.26322	9.12805	4.3666	8.14691
875	6.69886	9.22256	6.52478	9.42736	4.3339	8.09347
876	6.48984	8.98765	6.08164	8.92548	4.37304	8.22729
877	6.34257	8.60546	6.1335	8.85904	4.22806	8.35077
878	5.97658	8.21957	5.90155	8.67144	4.00784	8.23627
879	5.52821	7.86547	5.49384	8.34659	3.77763	8.08305
880	5.31226	7.62297	5.37697	8.15314	3.59721	8.15727
881	5.43027	7.75106	5.48243	8.11274	3.59154	8.33709
882	5.3676	7.75554	5.4631	8.09248	3.57023	8.35415
883	5.24331	7.60624	5.3841	8.06457	3.50878	8.22791
884	5.2401	7.49894	5.34395	8.05153	3.47315	8.12641
885	5.40241	7.61165	5.36377	8.08277	3.52556	8.16995
886	5.53278	7.64279	5.38647	8.10675	3.50978	8.02663
887	5.68318	7.72361	5.36362	8.2972	3.74646	8.05693
888	5.82308	7.96493	5.43109	8.50934	3.99837	7.97231
889	5.85473	8.18046	5.60091	8.52594	4.00963	7.71575
890	5.74536	7.95528	5.65502	8.33954	3.88692	7.82583
891	6.5903	8.40246	5.81613	9.14614	4.38113	8.16085
892	6.35485	8.19966	5.6001	8.96426	4.2324	7.95812
893	5.52239	7.6596	5.32782	8.13446	3.75045	7.68137
894	5.55922	7.71518	5.48083	8.02179	3.79168	8.00184
895	5.76127	7.79008	5.56161	8.20364	3.68943	8.06691
896	5.68705	7.71585	5.43071	8.19835	3.81693	8.00525
897	5.91071	8.05556	5.75421	8.38459	4.26433	8.18787
898	6.27687	8.3919	6.12852	8.56096	4.43591	8.35138
899	6.00418	7.73461	5.46161	8.12607	3.68985	7.87514
900	6.24594	8.07568	5.61041	8.54167	4.06815	7.85443
901	6.79429	8.718	6.16277	9.01857	4.83901	8.31028
902	6.58094	8.61057	6.15355	8.81734	4.69186	8.47443
903	5.54289	7.73752	5.47086	8.07173	3.60377	8.05918
904	5.69443	7.81218	5.6296	8.10561	3.80717	8.09443
905	5.60326	7.68778	5.51849	8.19582	3.74846	8.19969
906	5.4552	7.52417	5.45805	8.23772	3.53782	8.04057
907	5.50645	7.50346	5.65345	8.19436	3.56569	7.79697
908	5.81992	7.70214	5.96411	8.14975	4.0173	7.86254
909	6.27961	8.33561	5.95896	8.57254	4.35804	7.97188
910	7.19224	8.97186	6.40224	9.6607	5.06309	8.89406
911	7.31176	9.0809	6.68163	9.99836	5.16282	9.23153
912	6.66955	8.75614	6.45343	9.30973	4.60723	8.61331
913	7.06583	8.72971	6.24245	9.17854	4.7704	8.61588
914	6.41601	8.27224	5.92748	8.77369	4.37413	8.46813
915	5.98994	7.99959	5.76318	8.48368	3.96835	8.30453
916	5.78568	7.81392	5.60292	8.29084	3.82021	8.11361
917	5.41502	7.48313	5.34349	8.06273	3.8411	7.88781
918	5.765	7.60474	5.55363	8.09585	3.77681	7.90712
919	5.63481	7.42326	5.36182	7.97176	3.63553	7.75106
920	5.93546	7.72072	5.45594	8.27355	3.77875	8.04461
921	6.61792	8.38422	6.00882	8.89043	4.08738	8.45304
922	6.56947	8.43281	6.39166	9.0414	4.0945	7.98165
923	6.60112	8.84416	6.44746	9.21031	4.39718	8.23789
924	7.23379	8.99755	7.06743	9.60862	4.94029	8.68496
925	8.23768	9.15194	7.85546	9.92665	5.59029	8.72702
926	8.93193	9.84251	8.11077	10.2583	6.08964	8.37796
927	8.65352	11.1587	7.78515	11.6076	6.08561	8.57105
928	8.69169	10.7943	7.25314	11.2911	6.03075	8.2347
929	8.54814	10.2084	7.14658	10.6879	5.71854	8.14782
930	8.64206	10.0232	7.4547	10.7496	5.69825	8.56199
931	9.52397	9.81442	7.71497	11.114	6.49894	8.79614
932	8.63025	10.1424	8.02728	10.1793	6.17669	7.20282
933	7.95156	8.97904	6.75896	10.123	5.13621	6.82216
934	8.08768	8.62777	6.2791	10.4433	4.76128	7.03517
935	8.83333	9.78174	7.7008	10.4278	5.54904	7.26169
936	9.49367	9.11294	8.35129	10.4383	6.19883	8.57042
937	8.34905	8.81691	7.192	9.76478	5.57926	8.23222
938	8.5364	10.1508	7.43361	10.3437	6.4879	7.82227
939	9.52402	11.2799	8.11021	11.0015	7.89239	7.99695
940	9.1434	10.3167	7.09643	10.1166	7.39601	8.30153
941	8.8522	10.84	8.15324	11.3959	7.00108	8.02656
942	10.0976	11.7955	9.26029	11.9372	8.26538	8.70799
943	11.1044	12.3988	9.63664	12.3918	8.76519	8.71654
944	10.2424	11.454	8.9259	12.3439	7.316	7.47454
945	7.87884	8.29595	7.35201	9.95461	5.76731	6.71368
946	7.43356	8.51216	7.80351	10.2216	5.45071	7.29554
947	8.49557	9.49093	8.65095	11.6296	6.5049	8.05226
948	9.06106	9.03289	8.59767	11.6926	7.09849	8.25854
949	7.97658	7.47991	7.57448	9.94707	6.13297	8.0199
950	7.58385	9.16514	7.16505	10.8354	6.51051	8.36787
951	8.077	10.267	8.22177	11.7728	7.217	8.35349
952	8.47414	10.626	9.0653	11.7164	7.60785	9.209
953	8.86981	10.6562	9.20972	11.5755	7.77123	10.2873
954	10.1445	10.5543	9.76245	13.0511	8.23638	9.34798
955	9.09116	10.9648	9.53997	12.8917	7.8151	8.7206
956	10.2315	11.6846	9.12323	14.6717	8.57171	10.3635
957	11.9344	12.5906	9.70908	16.271	9.88593	11.6346
958	11.3568	12.9408	10.8064	14.9464	10.14	10.1884
959	10.1499	10.8879	8.50007	13.0001	8.88312	8.96007
960	11.9534	11.4712	10.7343	14.6801	9.64736	8.81859
961	12.3689	12.1385	12.6371	15.3248	10.113	9.37971
962	10.9435	10.9938	11.0292	13.6727	9.2344	9.11218
963	11.2507	8.99363	7.88031	12.9072	8.32716	7.02379
964	9.84336	9.60378	8.39705	12.4245	7.99474	7.81374
965	10.8091	10.7227	9.68122	13.9159	8.64715	7.25655
966	11.5346	10.9203	9.46855	13.9223	9.09559	7.0497
967	10.1255	10.7212	8.38107	11.6856	8.73184	8.86884
968	11.4249	12.9915	10.8147	14.818	9.18731	9.32989
969	12.5802	13.4499	10.4973	16.4672	9.33327	9.33778
970	11.3935	12.1826	9.34271	14.397	7.71467	8.34018
971	9.74865	11.3106	9.41469	12.3584	6.83271	7.62118
972	11.0026	12.4289	10.58	15.165	9.86056	8.95053
973	10.2384	10.8613	9.03143	13.7251	8.53719	8.98451
974	9.26465	9.51556	7.82883	12.1421	6.75289	8.37242
975	8.34765	8.87096	7.14121	11.1549	5.74187	7.4603
976	7.59032	8.54415	6.60869	10.4701	5.45528	6.97293
977	7.81064	8.55546	7.03605	10.5328	5.67765	8.17322
978	7.10754	8.31593	6.17375	10.0635	4.96443	7.94076
979	7.04138	8.27347	5.96725	9.77422	4.71567	7.68033
980	7.22978	8.31377	6.42176	9.92499	5.05	7.8004
981	6.3452	8.19044	6.14431	10.2175	5.02015	7.61538
982	7.81196	9.79157	7.2275	10.9071	5.49489	8.23016
983	9.45855	9.89128	8.46335	11.7873	6.33899	8.51222
984	10.326	10.5008	9.39408	12.9774	8.23023	9.19806
985	10.0779	12.4393	9.76854	14.1495	10.0374	10.1272
986	8.71015	11.3991	9.24873	14.1713	7.83019	8.78176
987	8.71377	9.89533	8.73775	13.6578	6.22792	8.08793
988	9.40755	9.51457	8.51602	12.4288	6.01422	7.95217
989	9.00048	9.62513	8.0942	10.8361	5.94392	7.74601
990	6.70702	8.73973	7.01743	9.80382	4.78343	7.26033
991	7.07515	8.92017	7.07423	10.6156	5.97614	8.06978
992	7.35473	8.97232	6.86855	10.567	5.69423	8.36375
993	7.46303	8.8987	6.73506	10.1522	4.95671	8.28463
994	7.86874	9.0605	7.19745	10.4515	5.41749	8.3412
995	8.16441	9.56023	7.87671	11.1842	6.29115	8.27726
996	9.51484	10.715	8.66677	11.9896	6.75254	8.36552
997	10.1846	11.5091	9.35645	14.4265	7.36847	9.37453
998	10.064	11.0967	9.34848	15.6181	7.90287	9.45201
999	10.5928	9.80909	8.66958	12.2574	7.8174	6.64183
1000	12.1537	11.0934	11.1909	15.041	8.92361	7.33308

## Sheet: Fig. 2
	RW	Iteration	Invasive population	No. of feeding mark	Invation rate			BW	Iteration	Invasive population	No. of feeding mark	Invation rate			WW	Iteration	Invasive population	No. of feeding mark	Invation rate		No net	Iteration	Invasive population	No. of feeding mark	Invation rate
	2.0mm	1	0	0	0			2.0mm	1	2	1	10			2.0mm	1	2	1	10			1	3	10	15
		2	0	0	0				2	5	8	25				2	3	5	15			2	2	7	10
		3	1	2	5				3	6	3	30				3	1	5	5			3	1	5	5
		4	0	1	0				4	1	0	5				4	1	1	5			4	6	10	30
		5	0	0	0				5	1	0	5				5	3	2	15			5	3	7	15
		6	0	0	0				6	1	0	5				6	2	3	10			6	6	8	30
		7	2	9	10				7	3	6	15				7	1	0	5			7	9	12	45
		8	0	0	0				8	1	3	5				8	4	8	20			8	5	13	25
		9	6	10	30				9	1	1	5				9	2	8	10			9	9	6	45
		10	0	3	0				10	1	4	5				10	8	11	40			10	0	0	0
		Average	0.9	2.5	4.5				Average	2.2	2.6	11				Average	2.7	4.4	13.5			Average	4.4	7.8	22
		Stdevp	1.81384	3.64005	9.06918				Stdevp	1.77764	2.61534	8.88819				Stdevp	2.0025	3.46987	10.0125			Stdevp	2.97321	3.57211	14.8661
	1.0mm	1	0	1	0			1.0mm	1	1	0	5			1.0mm	1	0	0	0
		2	0	0	0				2	6	4	30				2	8	9	40
		3	0	0	0				3	6	2	30				3	5	3	25
		4	6	4	30				4	3	11	15				4	4	8	20
		5	0	0	0				5	0	4	0				5	0	1	0
		6	3	1	15				6	2	3	10				6	1	3	5
		7	1	0	5				7	2	3	10				7	5	6	25
		8	3	3	15				8	5	10	25				8	3	5	15
		9	2	1	10				9	8	8	40				9	5	5	25
		10	3	4	15				10	2	1	10				10	9	2	45
		Average	1.8	1.4	9				Average	3.5	4.6	17.5				Average	4	4.2	20
		Stdevp	1.8868	1.56205	9.43398				Stdevp	2.45967	3.58329	12.2984				Stdevp	2.93258	2.78568	14.6629
																					RR	Iteration	Invasive population	No. of feeding mark	Invation rate		RB	Iteration	Invasive population	No. of feeding mark	Invation rate
	0.8mm	1	2	4	10			0.8mm	1	2	3	10			0.8mm	1	7	10	35		0.8mm	1	0	0	0		0.8mm	1	0	2	0		BB	Iteration	Invasive population	No. of feeding mark	Invation rate
		2	0	4	0				2	2	7	10				2	1	7	5			2	0	0	0			2	0	0	0		0.8mm	1	0	6	0
		3	1	2	5				3	2	5	10				3	11	19	55			3	0	0	0			3	0	1	0			2	0	0	0
		4	1	2	5				4	3	11	15				4	7	11	35			4	1	3	5			4	0	0	0			3	10	3	50
		5	3	3	15				5	3	4	15				5	3	5	15			5	0	0	0			5	0	0	0			4	8	8	40
		6	0	0	0				6	1	6	5				6	0	0	0			6	0	1	0			6	0	0	0			5	6	0	30
		7	0	0	0				7	0	0	0				7	4	9	20			7	0	1	0			7	0	0	0			6	2	2	10
		8	3	7	15				8	4	1	20				8	2	1	10			8	2	5	10			8	0	0	0			7	5	1	25
		9	2	3	10				9	3	4	15				9	5	9	25			9	0	0	0			9	0	0	0			8	5	6	25
		10	1	0	5				10	1	2	5				10	2	6	10			10	2	7	10			10	3	5	15			9	0	0	0
		Average	1.3	2.5	6.5				Average	2.1	4.3	10.5				Average	4.2	7.7	21			Average	0.5	1.7	2.5			Average	0.3	0.8	1.5			10	1	2	5
		Stdevp	1.1	2.1095	5.5				Stdevp	1.13578	3.0348	5.67891				Stdevp	3.18748	5.11957	15.9374			Stdevp	0.806226	2.36854	4.03113			Stdevp	0.9	1.53623	4.5			Average	3.7	2.8	18.5
																																		Stdevp	3.43657	2.74955	17.1828

## Sheet: Fig. 3A
		0.8mm
		RW-RB	Invasive population		No. of feeding mark			RW-RR	Invasive population		No. of feeding mark			RW-BW	Invasive population		No. of feeding mark
			RW	RB	RW	RB			RW	RR	RW	RR			RW	BW	RW	BW
			3	3	6	3			2	3	0	4			2	5	4	4
			2	1	3	1			6	3	4	2			1	7	3	8
			0	4	0	4			0	1	0	3			3	6	5	6
			1	1	0	1			7	0	6	0			1	7	1	4
			1	3	4	2			8	4	10	3			0	9	0	10
			2	1	3	2			0	2	2	3			1	10	3	7
		Average	1.5	2.16667	2.66667	2.16667		Average	3.83333	2.16667	3.66667	2.5		Average	1.33333	7.33333	2.66667	6.5
		Stdevp	0.957427	1.21335	2.13437	1.06719		Stdevp	3.28718	1.34371	3.54338	1.25831		Stdevp	0.942809	1.69967	1.69967	2.14087
		RW-WW	Invasive population		No. of feeding mark			RB-RR	Invasive population		No. of feeding mark
			RW	WW	RW	WW			RB	RR	RB	RR
			3	2	0	0			0	8	0	4
			0	11	0	16			3	1	5	2
			2	9	2	16			1	0	1	0
			1	5	1	6			4	1	5	0
			2	4	2	3			0	4	0	6
			0	2	0	1			1	0	1	2
		Average	1.33333	5.5	0.833333	7		Average	1.5	2.33333	2	2.33333
		Stdevp	1.10554	3.40343	0.897527	6.63325		Stdevp	1.5	2.86744	2.16025	2.13437
		RB-BW	Invasive population		No. of feeding mark			RB-WW	Invasive population		No. of feeding mark
			RB	BW	RB	BW			RB	WW	RB	WW
			1	5	0	6			2	7	1	5
			2	9	4	6			2	2	0	3
			0	10	0	8			0	1	0	3
			0	2	1	3			0	2	0	2
			0	2	0	5			1	5	0	8
			2	6	1	3			0	2	0	4
		Average	0.833333	5.66667	1	5.16667		Average	0.833333	3.16667	0.166667	4.16667
		Stdevp	0.897527	3.09121	1.41421	1.77169		Stdevp	0.897527	2.11476	0.372678	1.95078
		RR-BW	Invasive population		No. of feeding mark			RR-WW	Invasive population		No. of feeding mark
			RR	BW	RR	BW			RR	WW	RR	WW
			2	8	0	5			0	7	0	5
			0	2	0	4			1	3	0	6
			0	3	0	7			0	11	1	13
			1	7	1	10			3	7	2	12
			2	4	3	5			0	12	2	11
			1	3	1	6			1	13	4	9
		Average	1	4.5	0.833333	6.16667		Average	0.833333	8.83333	1.5	9.33333
		Stdevp	0.816497	2.21736	1.06719	1.95078		Stdevp	1.06719	3.48409	1.38444	2.98142
		BW-WW	Invasive population		No. of feeding mark
			BW	WW	BW	WW
			3	1	7	0
			5	1	6	3
			4	3	5	9
			3	1	9	2
			2	0	6	0
			5	1	6	0
		Average	3.66667	1.16667	6.5	2.33333
		Stdevp	1.10554	0.897527	1.25831	3.19722

## Sheet: Fig. 4
																						Adult																				Larva
	2023-07-05	No. of individuals				2023-07-20	No. of individuals				2023-08-02	No. of individuals				2023-08-15	No. of individuals					2023-07-05	No. of adults				2023-07-20	No. of adults				2023-08-02	No. of adults				2023-08-15	No. of adults				2023-07-05	No. of larva				2023-07-20	No. of larva
	RR	RW	WW	No net		RR	RW	WW	No net		RR	RW	WW	No net		RR	RW	WW	No net			RR	RW	WW	No net		RR	RW	WW	No net		RR	RW	WW	No net		RR	RW	WW	No net		RR	RW	WW	No net		RR	RW	WW
	0	0	1	1		0	0	1	2		0	0	1	2		0	2	8	10			0	0	1	1		0	0	1	2		0	0	1	2		0	1	7	8		0	0	0	0		0	0	0
	0	0	0	0		0	0	1	1		0	1	2	5		2	2	5	16			0	0	0	0		0	0	1	1		0	0	2	2		2	2	5	6		0	0	0	0		0	0	0
	0	0	1	0		0	0	0	2		0	0	0	4		1	0	8	8			0	0	1	0		0	0	0	2		0	0	0	3		1	0	6	7		0	0	0	0		0	0	0
	0	1	1	0		0	0	0	1		0	0	0	3		2	3	8	17			0	1	1	0		0	0	0	1		0	0	0	3		2	3	4	13		0	0	0	0		0	0	0
	0	0	0	0		0	0	0	2		0	1	0	3		1	1	11	13			0	0	0	0		0	0	0	2		0	1	0	3		1	1	6	10		0	0	0	0		0	0	0
	0	0	0	0		0	0	2	0		0	0	2	0		1	2	6	9			0	0	0	0		0	0	0	0		0	0	2	0		1	2	6	5		0	0	0	0		0	0	2
	0	1	0	1		0	0	1	0		0	0	1	2		1	0	12	6			0	1	0	1		0	0	1	0		0	0	1	2		1	0	8	4		0	0	0	0		0	0	0
	0	0	1	1		0	0	0	0		0	0	1	2		0	0	9	10			0	0	1	1		0	0	0	0		0	0	1	1		0	0	7	8		0	0	0	0		0	0	0
	0	0	0	1		0	0	0	0		0	0	1	2		2	1	10	4			0	0	0	1		0	0	0	0		0	0	0	0		1	1	7	3		0	0	0	0		0	0	0
	0	0	0	0		0	0	2	0		0	0	0	2		3	0	16	14			0	0	0	0		0	0	2	0		0	0	0	2		3	0	10	12		0	0	0	0		0	0	0
	0	0	0	3		0	1	0	1		0	0	0	2		0	0	12	16			0	0	0	0		0	0	0	1		0	0	0	0		0	0	8	11		0	0	0	3		0	1	0
	0	0	0	0		0	0	1	2		0	0	1	5		0	2	12	7			0	0	0	0		0	0	1	2		0	0	0	3		0	2	10	5		0	0	0	0		0	0	0
	0	1	2	0		0	0	1	0		0	0	2	7		0	1	9	8			0	1	2	0		0	0	1	0		0	0	2	3		0	1	5	8		0	0	0	0		0	0	0
	0	0	0	1		0	0	0	4		0	0	0	3		0	1	7	19			0	0	0	1		0	0	0	3		0	0	0	1		0	1	2	16		0	0	0	0		0	0	0
	0	0	1	0		0	0	0	0		0	1	0	5		1	1	9	14			0	0	1	0		0	0	0	0		0	1	0	1		1	1	8	11		0	0	0	0		0	0	0
	0	0	0	2		0	0	0	1		0	0	1	0		1	1	6	9			0	0	0	1		0	0	0	0		0	0	1	0		1	1	5	3		0	0	0	1		0	0	0
	0	0	0	0		0	1	0	1		0	0	3	1		0	0	3	12			0	0	0	0		0	0	0	1		0	0	1	1		0	0	3	7		0	0	0	0		0	1	0
	0	0	0	2		0	0	0	0		0	0	2	1		0	4	6	9			0	0	0	1		0	0	0	0		0	0	2	1		0	4	1	1		0	0	0	1		0	0	0
	0	0	1	0		0	0	0	0		0	3	2	1		2	1	8	12			0	0	1	0		0	0	0	0		0	0	2	1		2	1	2	2		0	0	0	0		0	0	0
	0	0	0	4		0	0	0	0		0	0	3	4		2	0	11	15			0	0	0	1		0	0	0	0		0	0	0	0		2	0	6	5		0	0	0	3		0	0	0
Average	0	3	8	16	Average	0	2	9	17	Average	0	6	22	54	Average	19	22	176	228		Average	0	3	8	8	Average	0	0	7	15	Average	0	2	15	29	Average	18	21	116	145	Average	0	0	0	8	Average	0	2	2
Stdevp	0	0.357071	0.583095	1.1225	Stdevp	0	0.3	0.668954	1.06184	Stdevp	0	0.714143	0.994987	1.79165	Stdevp	0.920598	1.09087	2.92575	3.92938		Stdevp	0	0.357071	0.583095	0.489898	Stdevp	0	0	0.572276	0.942072	Stdevp	0	0.3	0.829156	1.11692	Stdevp	0.888819	1.07121	2.44131	3.87137	Stdevp	0	0	0	0.916515	Stdevp	0	0.3	0.43589
	2023-07-05	IYSV infected leaf rate				2023-07-20	IYSV infected leaf rate				2023-08-02	IYSV infected leaf rate				2023-08-15	IYSV infected leaf rate
	RR	RW	WW	No net		RR	RW	WW	No net		RR	RW	WW	No net		RR	RW	WW	No net
	0	0	0	0		0	0	0	0		0	0	6.25	0		0	0	0	0
	0	0	0	0		0	0	0	0		0	0	0	0		0	0	0	0
	0	0	0	0		0	0	0	0		0	0	0	0		0	0	0	0
	0	0	0	0		0	0	0	0		0	0	0	5.88235		0	6.25	0	0
	0	0	0	0		0	0	0	0		0	0	6.66667	0		0	0	0	0
	0	0	0	0		0	0	0	5.88235		0	0	15.7895	0		0	0	10.5263	9.09091
	0	0	0	0		0	0	0	0		0	0	10.5263	5.26316		10.5263	0	11.1111	14.2857
	0	0	0	0		0	0	0	0		0	0	8.33333	18.75		0	0	11.1111	5.88235
	0	0	0	0		0	0	0	6.25		0	0	6.25	11.1111		0	5.55556	15	0
	0	0	0	0		0	0	0	16.6667		0	0	15.3846	5.26316		0	0	10.5263	0
	0	0	0	0		0	0	0	0		0	0	0	0		0	0	0	0
	0	0	0	0		0	0	0	0		0	0	5.26316	0		0	0	11.1111	0
	0	0	0	0		0	0	0	0		0	0	0	0		0	0	0	0
	0	0	0	0		0	0	0	0		0	0	0	0		0	0	16.6667	0
	0	0	0	0		0	0	0	0		0	0	7.14286	0		0	0	15.3846	0
	0	0	0	0		0	0	0	0		0	0	11.7647	12.5		5.26316	21.4286	6.25	0
	0	0	0	0		0	0	0	14.2857		0	0	6.25	0		0	0	11.7647	0
	0	0	0	0		0	0	0	0		0	0	0	5.26316		0	6.66667	0	0
	0	0	0	0		0	0	0	0		0	0	0	0		0	0	0	0
	0	0	0	0		0	0	0	0		0	0	0	6.25		0	0	0	0
Average	0	0	0	0	Average	0	0	0	2.15424	Average	0	0	4.98106	3.51415	Average	0.789474	1.99504	5.9726	1.46295
Stdevp	0	0	0	0	Stdevp	0	0	0	4.80993	Stdevp	0	0	5.23825	5.20121	Stdevp	2.51037	4.96966	6.30664	3.73178
[truncated: 11 more columns]

## Sheet: Fig. 5
																						Adults																				Larva
	2023-07-03	No. of individuals				2023-07-20	No. of individuals				2023-08-01	No. of individuals				2023-08-14	No. of individuals					2023-07-03	No. of adults				2023-07-20	No. of adults				2023-08-01	No. of adults				2023-08-14	No. of adults				2023-07-03	No. of larva				2023-07-20	No. of larva
	Full	Ceiling	Sides	No net		Full	Ceiling	Sides	No net		Full	Ceiling	Sides	No net		Full	Ceiling	Sides	No net			Full	Ceiling	Sides	No net		Full	Ceiling	Sides	No net		Full	Ceiling	Sides	No net		Full	Ceiling	Sides	No net		Full	Ceiling	Sides	No net		Full	Ceiling	Sides
	0	1	1	0		0	0	1	2		0	0	2	1		0	0	1	0			0	1	1	0		0	0	1	2		0	0	1	1		0	0	1	0		0	0	0	0		0	0	0
	0	0	0	1		0	0	0	0		0	0	0	1		1	0	1	1			0	0	0	1		0	0	0	0		0	0	0	1		1	0	1	1		0	0	0	0		0	0	0
	0	1	0	1		0	0	2	1		0	0	0	1		0	1	0	2			0	1	0	1		0	0	2	1		0	0	0	1		0	1	0	1		0	0	0	0		0	0	0
	1	1	0	1		0	1	0	0		0	0	0	2		0	0	0	1			1	1	0	1		0	1	0	0		0	0	0	2		0	0	0	1		0	0	0	0		0	0	0
	0	0	0	0		0	1	1	1		0	1	0	1		1	2	1	0			0	0	0	0		0	1	1	1		0	1	0	1		1	1	1	0		0	0	0	0		0	0	0
	0	0	0	1		1	0	1	0		0	0	0	0		0	1	0	0			0	0	0	1		1	0	1	0		0	0	0	0		0	1	0	0		0	0	0	0		0	0	0
	0	1	0	0		1	1	0	1		0	0	1	1		0	0	1	1			0	1	0	0		1	1	0	1		0	0	1	1		0	0	1	1		0	0	0	0		0	0	0
	0	0	0	0		0	0	0	0		0	0	0	2		0	0	0	0			0	0	0	0		0	0	0	0		0	0	0	2		0	0	0	0		0	0	0	0		0	0	0
	0	1	0	0		1	0	1	0		0	0	1	2		0	1	1	0			0	1	0	0		1	0	1	0		0	0	1	2		0	1	1	0		0	0	0	0		0	0	0
	0	0	0	1		0	1	0	1		0	0	1	3		0	0	0	1			0	0	0	1		0	1	0	1		0	0	1	1		0	0	0	1		0	0	0	0		0	0	0
	0	0	0	0		1	0	0	4		2	0	2	1		0	1	0	3			0	0	0	0		1	0	0	4		2	0	2	1		0	1	0	0		0	0	0	0		0	0	0
	1	1	0	0		0	0	0	0		0	0	0	0		0	0	0	2			1	1	0	0		0	0	0	0		0	0	0	0		0	0	0	0		0	0	0	0		0	0	0
	0	1	0	0		0	2	0	1		0	0	0	2		0	0	0	1			0	1	0	0		0	2	0	1		0	0	0	2		0	0	0	0		0	0	0	0		0	0	0
	0	0	0	1		2	1	0	1		0	0	0	1		0	4	0	0			0	0	0	1		2	1	0	1		0	0	0	1		0	0	0	0		0	0	0	0		0	0	0
	0	0	1	0		1	1	0	0		0	0	0	3		0	2	2	2			0	0	1	0		1	1	0	0		0	0	0	1		0	0	2	0		0	0	0	0		0	0	0
	0	0	0	0		1	1	0	0		0	0	0	2		0	0	3	1			0	0	0	0		1	1	0	0		0	0	0	2		0	0	2	1		0	0	0	0		0	0	0
	0	0	0	0		3	0	0	1		0	0	0	1		0	1	0	3			0	0	0	0		3	0	0	1		0	0	0	1		0	1	0	2		0	0	0	0		0	0	0
	0	0	0	0		0	1	0	1		0	0	0	2		0	0	0	1			0	0	0	0		0	1	0	1		0	0	0	2		0	0	0	1		0	0	0	0		0	0	0
	0	1	0	0		0	1	0	1		0	0	0	1		0	1	0	1			0	1	0	0		0	1	0	1		0	0	0	1		0	1	0	1		0	0	0	0		0	0	0
	0	0	0	1		0	1	0	0		0	1	0	1		0	0	0	1			0	0	0	1		0	1	0	0		0	1	0	1		0	0	0	0		0	0	0	0		0	0	0
Average	2	8	2	7	Average	11	12	6	15	Average	2	2	7	28	Average	2	14	10	21		Average	2	8	2	7	Average	11	12	6	15	Average	2	2	6	24	Average	2	7	9	10	Average	0	0	0	0	Average	0	0	0
Stdevp	0.3	0.489898	0.3	0.47697	Stdevp	0.804674	0.583095	0.556776	0.942072	Stdevp	0.43589	0.3	0.653835	0.8	Stdevp	0.3	1.00499	0.806226	0.920598		Stdevp	0.3	0.489898	0.3	0.47697	Stdevp	0.804674	0.583095	0.556776	0.942072	Stdevp	0.43589	0.3	0.556776	0.6	Stdevp	0.3	0.47697	0.668954	0.591608	Stdevp	0	0	0	0	Stdevp	0	0	0
	2023-07-03	IYSV infected leaf rate				2023-07-20	IYSV infected leaf rate				2023-08-01	IYSV infected leaf rate				2023-08-14	IYSV infected leaf rate
	Full	Ceiling	Sides	No net		Full	Ceiling	Sides	No net		Full	Ceiling	Sides	No net		Full	Ceiling	Sides	No net
	0	0	0	0		0	7.69231	0	0		0	13.3333	7.14286	0		0	0	0	0
	0	0	0	0		0	7.69231	0	0		0	0	0	0		0	5.88235	0	0
	0	0	0	0		0	0	0	0		0	0	0	0		0	0	0	10.5263
	0	0	0	0		0	0	0	0		0	0	0	0		0	0	6.25	0
	0	0	0	0		0	0	0	6.25		0	0	0	6.25		0	0	6.66667	5.88235
	0	0	0	0		0	0	0	0		0	0	7.14286	0		0	0	0	0
	0	0	0	9.09091		0	0	0	0		0	0	9.09091	0		0	0	8.33333	0
	0	0	0	0		0	0	0	6.25		0	0	0	0		0	5.88235	0	6.25
	0	0	0	0		0	0	0	0		0	0	0	0		0	0	0	6.66667
	0	0	0	0		0	0	0	0		0	0	0	13.3333		0	5.26316	0	5.88235
	0	0	0	0		0	0	0	0		0	0	0	0		0	0	0	5.88235
	0	0	0	0		0	0	0	0		0	0	0	5		0	5.26316	0	4
	0	0	0	0		0	0	0	0		0	0	0	0		0	0	0	5.26316
	0	0	0	0		0	0	0	0		0	0	0	0		0	0	0	5.55556
	0	0	0	0		0	0	0	0		0	0	0	5.26316		0	0	0	16.6667
	0	0	0	0		0	0	0	0		0	0	0	0		0	0	0	5.26316
	0	0	0	0		0	0	0	0		0	0	0	11.7647		0	0	0	6.25
	0	0	0	0		0	0	0	7.14286		0	0	0	0		0	0	0	0
	0	0	0	0		10	0	0	0		0	0	0	0		0	0	0	12.5
	0	0	0	0		7.69231	5.88235	0	6.66667		0	5.55556	13.3333	0		0	0	11.1111	0
Average	0	0	0	0.454545	Average	0.884615	1.06335	0	1.31548	Average	0	0.944444	1.8355	2.08056	Average	0	1.11455	1.61806	4.82943
Stdevp	0	0	0	1.98132	Stdevp	2.67881	2.55275	0	2.6361	Stdevp	0	3.08871	3.84111	4.00858	Stdevp	0	2.2334	3.34698	4.51112
[truncated: 11 more columns]

## Sheet: Fig. S3
		2023-07-20	Leaf damage rate				2023-08-02	Leaf damage rate				2023-08-15	Leaf damage rate
		RR	RW	WW	No net		RR	RW	WW	No net		RR	RW	WW	No net
		10	5.88235	58.8235	57.1429		11.1111	8.33333	100	100		77.7778	33.3333	100	100
		0	6.66667	78.5714	82.3529		0	11.7647	100	100		90.9091	52.6316	100	100
		25	40	35.7143	90.9091		10	0	100	100		90	28.5714	100	100
		0	23.0769	43.75	90.9091		6.66667	6.66667	86.6667	100		100	50	100	100
		0	17.3913	37.5	78.5714		13.3333	15.3846	100	100		22.2222	100	100	100
		0	5	72.7273	94.1176		6.25	7.69231	100	100		100	86.6667	100	100
		0	5.26316	76.9231	80		6.66667	10.5263	100	100		21.0526	25	100	100
		0	0	33.3333	100		14.2857	0	93.3333	100		31.25	56.25	100	100
		16.6667	11.7647	31.25	87.5		7.69231	0	100	100		100	33.3333	100	100
		6.25	0	66.6667	83.3333		12.5	12.5	100	100		66.6667	33.3333	100	100
		5.88235	23.0769	40	100		0	6.25	100	100		22.2222	25	100	100
		0	0	75	72.2222		0	33.3333	100	100		19.0476	22.2222	100	100
		0	0	75	94.7368		0	0	100	100		4.54545	58.8235	100	100
		0	0	66.6667	91.6667		0	0	100	100		12.5	26.3158	100	100
		0	0	21.4286	78.5714		0	20	100	100		33.3333	45.4545	100	100
		0	30.7692	88.2353	100		5.88235	15.3846	84.6154	100		15.7895	35.7143	100	100
		0	41.1765	61.5385	100		0	11.7647	100	100		20	31.5789	100	100
		0	0	30.7692	90.9091		0	27.2727	100	100		15.7895	93.3333	100	100
		0	0	66.6667	93.75		0	33.3333	100	100		29.4118	93.3333	100	100
		0	0	30.4348	100		0	7.69231	100	100		45.4545	85.7143	100	100
	Average	3.18995	10.5034	54.55	88.3346	Average	4.71941	11.3949	98.2308	100	Average	45.8986	50.8305	100	100
	Stdevp	6.60654	13.5527	20.1216	10.8841	Stdevp	5.18573	10.1431	4.45143	0	Stdevp	33.6249	25.9082	0	0

## Sheet: Fig. S4
	2023-07-03	Leaf damage rate				2023-07-20	Leaf damage rate				2023-08-01	Leaf damage rate				2023-08-14	Leaf damage rate
	Full	Ceiling	Sides	No net		Full	Ceiling	Sides	No net		Full	Ceiling	Sides	No net		Full	Ceiling	Sides	No net
	18.1818	37.5	7.69231	36.3636		85.7143	100	100	100		35.7143	93.3333	100	100		17.6471	100	100	100
	18.1818	27.2727	0	18.1818		93.3333	100	100	100		23.5294	86.6667	100	100		44.4444	94.1176	94.4444	100
	10	14.2857	10	20		20	100	92.8571	100		28.5714	93.3333	93.3333	100		33.3333	100	95	100
	0	12.5	0	25		46.1538	93.3333	81.8182	100		12.5	78.9474	86.6667	100		26.6667	100	87.5	100
	0	18.1818	18.1818	28.5714		84.6154	100	92.3077	100		33.3333	89.4737	100	100		50	100	100	100
	0	0	8.33333	45.4545		93.3333	100	100	100		35.7143	87.5	92.8571	100		23.8095	92.3077	93.75	94.1176
	0	16.6667	10	27.2727		38.4615	100	100	100		33.3333	77.7778	100	100		17.6471	93.75	100	100
	11.1111	8.33333	14.2857	33.3333		30.7692	93.75	93.3333	100		20	90.4762	85.7143	100		33.3333	88.2353	91.6667	100
	0	16.6667	12.5	50		33.3333	100	100	100		26.6667	100	86.6667	100		30.7692	84.6154	88.8889	100
	0	16.6667	8.33333	41.6667		40	92.3077	100	100		25	88.2353	100	100		20	94.7368	85	100
	18.1818	27.2727	10	20		100	100	100	100		40	100	92.8571	100		27.7778	100	38.8889	100
	10	22.2222	9.09091	12.5		70	90	91.6667	100		46.6667	84.2105	93.75	100		31.25	89.4737	31.25	100
	0	36.3636	11.1111	15.3846		100	100	91.6667	100		27.2727	81.25	93.3333	100		33.3333	87.5	62.5	100
	0	23.0769	11.1111	16.6667		80	100	90	100		15.7895	72.7273	94.4444	100		22.2222	93.3333	43.75	100
	0	40	12.5	8.33333		92.3077	100	88.8889	100		21.4286	87.5	86.6667	100		26.6667	86.6667	95.2381	100
	0	18.1818	20	30		83.3333	100	93.3333	100		20	90	82.3529	100		20	100	81.8182	100
	0	36.3636	7.69231	15.3846		84.6154	100	84.6154	100		26.6667	87.5	92.3077	100		33.3333	100	37.5	100
	0	16.6667	0	27.2727		100	100	90.9091	100		25	86.6667	94.7368	100		29.4118	100	40	100
	0	9.09091	22.2222	44.4444		90	100	76.9231	100		26.6667	94.1176	85.7143	100		44.4444	88.8889	62.5	100
	0	27.2727	7.69231	50		92.3077	100	80	100		26.6667	94.4444	80	100		40	90	44.4444	100
Average	4.28283	21.2292	10.0373	28.2915	Average	72.9139	98.4696	92.416	100	Average	27.526	88.208	92.0701	100	Average	30.844	94.1813	73.707	99.7059
Stdevp	6.886	10.4397	5.79652	12.5282	Stdevp	26.2803	3.12916	7.04816	0	Stdevp	7.96977	6.77963	6.09495	0	Stdevp	8.9262	5.34421	24.7247	1.28203
